# Supplementary material for: Exercise Adherence in Men with Prostate Cancer Undergoing Androgen Deprivation Therapy: A Systematic Review and Meta-Analysis
Source: Cancers (Basel). 2022 May 16;14(10):2452. doi: 10.3390/cancers14102452 (PMC9139246; doi:10.3390/cancers14102452)
Supplement: Supplementary file 1 [file cancers-14-02452-s001.zip]

Archive with 1 entries (1 files):
- cancers-1714610-supplementary.pdf
